# Supplementary material for: Global profiling of phytohormone dynamics during combined drought and pathogen stress in Arabidopsis thaliana reveals ABA and JA as major regulators
Source: Sci Rep. 2017 Jun 21;7:4017. doi: 10.1038/s41598-017-03907-2 (PMC5479852; doi:10.1038/s41598-017-03907-2)
Supplement: Supplementary file 2 — Supplementary File S1 [file 41598_2017_3907_MOESM2_ESM.xls]

## Sheet: Sheet1
Supplementary File S1: Endogenous hormone concentrations in individual and combined stressed samples at 2, 8 and 24 hours post treatment.
Students t-test was applied to assess significant difference in treatment over control. 'n' represents number of biological replicates assessed for each sample
2H
SAMPLE	ABA (ng/g dry weight)	SEM	Unpaired-t-test p-value	n	SA (ng/g dry weight)	SEM	Unpaired-t-test p-value	N	JA (ng/g dry weight)	SEM	Unpaired-t-test p-value	N	JAIle (ng/g dry weight)	SEM	stats-t-test p-value	N	IAA (ng/g dry weight)	SEM	Unpaired-t-test p-value	n	tZ (ng/g dry weight)	SEM	Unpaired-t-test p-value	N	iP (ng/g dry weight)	SEM	Unpaired-t-test p-value	N	GA4 (ng/g dry weight)	SEM	Unpaired-t-test p-value	N
C	96.7667	3.67616		4	1850.7	116.319		4	408.055	112.343		4	16.6359	1.40426		3	48.8101	2.06012		4	7.25768	0.613197		4	1.11416	0.0585373		4	0.0229067	0.00214118		4
D	174.882	18.9642	0.0068	4	3659.01	430.098	0.0067	4	92.0148	9.9869	0.0311	4	4.70401	0.993749	0.0023	3	60.9646	3.7973	0.0353	5	15.2516	1.73563	0.0044	3	2.06479	0.156537	0.0013	5	0.0840617	0.0226701	0.0696	3
M	110.526	4.85558	0.0688	3	2535.72	460.498	0.2389	5	905.19	83.0126	0.0476	2	26.3969	8.75889	0.3329	3	51.1929	8.67981	0.7983	4	3.24503	0.0771454	0.0027	3	0.708993	0.103224	0.0142	4	0.023465	0.00959188	0.9497	3
P	73.535	8.08669	0.0172	3	2624.3	244.031	0.8693	5	2059.56	203.626	0.0235	3	81.8159	6.23966	0.0031	4	43.7316	2.82684	0.5106	3	6.14942	0.978952	0.0543	4	1.143	0.0501229	0.0092	4	0.0205566	0.0173566	0.8813	2
DM	66.3444	0.995791	0.0009	3	5095.95	1163.21	0.0503	3	3403.04	739.574	0.0997	5	100.095	1.42294	0.0011	3	42.7795	1.21754	0.452	3	6.55107	1.47569	0.117	4	0.764462	0.0902924	0.6971	5	NA	NA	NA	0
DP	102.162	0.845913	0.1649	3	6251.61	369.36	0.0002	5	7482.91	475.724	0.0008	4	304.026	16.7211	0.0001	4	65.9457	0.325287	0.2105	3	7.74007	0.592048	0.0013	5	1.35012	0.184529	0.0261	5	0.0112656	NA	NA	1
PP	53.9939	4.44707	0.0004	4	3818.86	437.87	0.0781	5	514.294	91.2707	0.0607	3	10.6791	2.41011	0.1586	3	57.9759	4.14471	0.5071	4	3.99711	0.594488	0.3805	5	1.89784	0.141502	0.0005	4	0.0342563	0.0107247	0.5045	4
PD	50.0683	5.0989	0.0004	4	3771.82	607.74	0.1418	4	178.703	18.2878	0.0016	3	75.7177	20.6661	0.0929	3	33.554	3.4355	0.1077	4	5.43744	0.440515	0.0099	5	0.944977	0.0700585	0.1074	4	0.0483957	0.0174047	0.3105	4
8H
SAMPLE	ABA (ng/g dry weight)	SEM	Unpaired-t-test p-value	n	SA (ng/g dry weight)	SEM	Unpaired-t-test p-value	N	JA (ng/g dry weight)	SEM	Unpaired-t-test p-value	N	JAIle (ng/g dry weight)	SEM	stats-t-test p-value	N	IAA (ng/g dry weight)	SEM	Unpaired-t-test p-value	n	tZ (ng/g dry weight)	SEM	Unpaired-t-test p-value	N	iP (ng/g dry weight)	SEM	Unpaired-t-test p-value	N	GA4 (ng/g dry weight)	SEM	Unpaired-t-test p-value	N
C	175.036	17.0858		5	3189.41	153.969		3	220.765	30.0393		5	14.778	1.85992		4	46.2767	4.62699		5	1.91908	0.32		2	0.734479	0.12562		5	0.0175916	0.00626279		4
D	277.257	31.7466	0.022	5	4361.37	165.675	0.007	3	516.96	67.7968	0.009	9	52.2021	6.4195	0.0026	8	86.9217	7.71522	0.0032	9	2.92785	0.408772	0.2971	9	0.582198	0.02358	0.1213	10	0.0203186	0.00420413	0.7253	9
M	131.511	18.4924	0.129	4	3699.3	339.089	0.129	3	317.572	24.0293	0.0464	4	45.5257	5.99112	0.0025	3	53.6381	3.50721	0.2656	4	nd	nd		5	1.3632	0.189549	0.0245	5	0.0160775	0.00355858	0.8405	4
P	357.611	50.5294	0.01	7	4333.5	154.345	0.084	10	755.932	61.7936	0.0006	7	65.2608	6.5103	0.1078	7	62.2362	1.74079	0.0492	10	2.29902	0.0877552	0.1286	9	0.961635	0.0794765	0.0366	10	0.0193249	0.00560765	0.7094	8
DM	108.46	3.11418	0.265	4	4740.79	364.756	0.105	5	460.037	59.7197	0.0845	5	48.4436	12.7789	0.8619	4	122.194	16.5472	0.0091	5	3.58184	0.670458	0.2027	5	0.71809	0.0914441	0.0155	5	0.0176691	0.00565148	0.8115	3
DP	115.937	5.32502	0.399	5	3517.23	340.452	0.737	5	642.518	104.848	0.031	5	107.249	5.11038	0.0005	4	103.108	19.2736	0.0614	5	5.32049	0.204905	0.0123	2	0.919112	0.095443	0.1412	3	0.0224379	0.00857713	0.4791	3
PP	190.104	7.4172	0.026	4	6726.28	451.95	0.004	4	308.857	18.9511	0.7854	4	52.2305	5.57799	0.4553	4	43.4141	3.22272	0.1197	4	2.76838	1.40848	0.6161	2	0.710146	0.0461086	0.0101	5	nd	nd		5
PD	304.665	13.6303	<0.001	4	10479.9	1077.39	0.003	4	900.246	147.765	0.0081	4	100.642	17.2079	0.0466	4	104.299	4.58223	0.0001	5	2.12533	0.161803	0.5446	4	0.513814	0.0108371	0.0152	3	0.0105027	0.00685727	0.4578	2
DNH	149.31	15.9494	0.488	5	7444.65	832.029	0.015	4	1124.79	149.933	0.0015	3	44.8526	10.3919	0.9615	4	141.266	20.8731	0.0082	5	4.61516	0.770788	0.0929	5	1.13718	0.106988	0.3294	5	0.0167486	0.00984386	0.951	4
NH	144.548	13.3612	0.577	7	13069.4	1436.77	0.003	6	535.574	74.1521	0.0611	7	46.1199	6.85561	0.9617	8	68.899	7.38459	0.2375	10	2.45674	0.404297	0.5022	6	0.883659	0.122494	0.122494	10	0.0347615	0.00835651	0.0854	4
DRP	81.6468	3.26989	P = 0.038	4	4657.15	266.253	0.073	4	475.831	61.3942	0.0661	5	99.8706	9.26643	0.0079	3	75.1595	1.44524	0.0044	4	3.00599	0.0962378	0.0111	4	0.772035	0.0573449	0.0175	5	0.00535167	0.001442	0.058	3
24H
SAMPLE	ABA (ng/g dry weight)	SEM	Unpaired-t-test p-value	N	SA (ng/g dry weight)	SEM	Unpaired-t-test p-value	N	JA (ng/g dry weight)	SEM	Unpaired-t-test p-value	N	JAIle (ng/g dry weight)	SEM	Unpaired-t-test p-value	N	IAA (ng/g dry weight)	SEM	Unpaired-t-test p-value	N	tZ (ng/g dry weight)	SEM	Unpaired-t-test p-value	N	iP (ng/g dry weight)	SEM	Unpaired-t-test p-value	N	GA4 (ng/g dry weight)	SEM	Unpaired-t-test p-value	N
C	75.1322	12.4193		5	581.865	37.5608		4	145.971	29.284		3	8.32247	1.43356		5	159.936	14.999		4	0.960872	0.130942		5	0.927111	0.175674		5	nd	nd		5
D	132.078	13.8165	0.0182	4	951.534	93.3194	0.0125	5	270.672	3.97647	0.0135	3	47.6584	4.82618	0.0001	4	100.922	15.9472	0.0335	5	1.8412	0.0449176	0.0026	3	0.674394	0.0689985	0.2642	4	0.0376958	0.00427454	0.2246	5
M	134.808	29.2131	0.0808	4	959.523	60.7819	0.0019	4	246.708	47.3652	0.1816	5	24.0076	5.88444	0.0157	3	182.811	13.0132	0.322	3	1.29978	0.28872	0.2866	4	1.85105	0.367557	0.0531	5	0.0277124	0.00168205		2
P	121.967	9.66	0.691	4	2093.28	193.499	0.0015	5	313.573	23.7915	0.3467	3	48.4329	5.70844	0.0333	3	89.7698	16.9682	0.0091	5	2.04457	0.417566	0.2081	5	0.959586	0.150446	0.055	5	0.0276761		nd	1
DM	190.267	29.2843	0.2279	5	1876.09	188.793	0.0043	5	398.752	30.6836	0.0638	3	41.8802	12.4649	0.206	4	108.492	1.25231	0.0047	3	2.16728	0.204722	0.0396	5	0.716548	0.0984247	0.0322	4	0.0305537	0.00346694	0.6488	5
DP	144.02	4.68677	0.7355	5	2867.47	62.8316	0.0001	5	655.277	9.83654	0.0007	3	99.4781	9.12085	0.0002	4	126.349	9.29872	0.0242	5	1.71618	0.0721994	0.2838	3	0.660893	0.0952976	0.0265	4	0.0349648	0.00572057	0.4846	5
PP	105.514	5.81073	0.3053	4	1660.31	150.034	0.0049	4	324.944	31.8091	0.2373	4	37.4973	2.87349	0.0734	5	163.753	50.8304	0.7348	3	1.73343	0.0822072	0.1987	4	1.16402	0.260345	0.1916	4	0.0331642	0.00397391	0.4184	4
PD	215.788	10.7542	0.0406	4	2594.42	479.522	0.0148	4	492.158	43.93	0.0052	5	103.335	2.39744	0.0001	3	94.1986	17.9029	0.0137	5	1.14128	0.0708523	0.6131	4	0.48481	0.0708182	0.0142	4	0.0256663	0.00322169	0.7234	5
DNH	127.514	4.59007	0.8421	3	1864.21	132.467	0.1417	5	592.98	50.0077	0.0016	4	88.3979	4.10305	0.0003	3	233.359	8.80111	0.0155	5	1.96294	0.16067	0.0915	4	1.57907	0.301167	0.5828	5	0.0543553	0.0109868	0.1581	3
NH	491.809	53.894	0.0015	3	1429.27	45.1903	0.0004	5	592.012	110.321	0.0206	5	46.3775	5.66703	0.0312	4	173.998	28.5227	0.7926	3	1.08417	0.165595	0.5164	5	0.681593	0.0813497	0.0279	4	0.0233222	0.00390399	0.5013	4
DRP	113.983	6.18222	0.4593	5	3378.51	299.992	0.0002	5	503.271	91.2766	0.0372	5	47.3488	4.19313	0.0121	5	263	24.9113	0.0462	3	1.05631	0.120411	0.4259	5	1.00411	0.194327	0.076	5	0.0221387	0.00363709	0.3346	3
