# Supplementary material for: Global profiling of phytohormone dynamics during combined drought and pathogen stress in Arabidopsis thaliana reveals ABA and JA as major regulators
Source: Sci Rep. 2017 Jun 21;7:4017. doi: 10.1038/s41598-017-03907-2 (PMC5479852; doi:10.1038/s41598-017-03907-2)
Supplement: Supplementary file 3 — Supplementary File S2 [file 41598_2017_3907_MOESM3_ESM.xls]

## Sheet: Biosynthesis
Supplementary file S2. Details of genes involved in hormone biosynthesis, catabolism, transport, receptors and signaling.
Details of hormone biosynthesis related genes. Pubmed ID reports the published reference for the involvement of gene in corresponding pathway
Gene ID	Gene Name	Associated hormone	Pubmed ID
AT1G30100	ATNCED5	ABA	22171989
AT4G18350	NCED2	ABA	11532178
AT1G78390	NCED9	ABA	16412079
AT3G24220	NCED6	ABA	16412079
AT1G16540	molybdenum cofactor sulfurase	ABA	11549764;12692318;
AT1G52340	Xanthoxin dehydrogenase; late embryogenesis abundant hydroxyproline-rich glycoprotein	ABA	12417697;12692318;8665840;
AT1G67080	abscisic acid (aba)-deficient 4 protein	ABA	17470058;
AT2G27150	abscisic-aldehyde oxidase; hypothetical protein	ABA	11050171;12692318;
AT3G14440	9-cis-epoxycarotenoid dioxygenase NCED3	ABA	11532178;
AT3G26090	putative membrane receptor protein RGS1	ABA	16361523;14500984;
AT4G15560	1-deoxy-D-xylulose-5-phosphate synthase	ABA	11264287;
AT5G57740	E3 ubiquitin-protein ligase XBAT32	ABA	20511490;
AT5G67030	zeaxanthin epoxidase (ZEP) (ABA1)	ABA	11607209;11779861;12692318;
AT5G67160	EPS1	SA	19036031
AT2G23620	MES1	SA	18643994; 18467465
AT2G23600	MES2	SA	18643994; 18467465
AT2G23580	MES4	SA	18643994; 18467465
AT2G23560	MES7	SA	18643994; 18467465
AT4G37150	MES9	SA	18643994; 18467465
AT1G74710	Isochorismate synthase 1	SA	11734859; 10449575;11069695;
AT2G37040.1	phenylalanine ammonia-lyase 1; PAL1	SA	20566705
AT3G53260.1	phenylalanine ammonia-lyase 2;PAL2	SA	20566705
AT5G04230.2	phenylalanine ammonia-lyase 3;PAL3	SA	20566705
AT3G10340.1	phenylalanine ammonia-lyase 4;PAL4	SA	20566705
AT1G05800	DONGLE	JA	18267087
AT1G13280	AOC4	JA	11891244
AT1G61850	galactolipase/ phospholipase	JA	17475618
AT3G25760	AOC1	JA	11891244
AT3G25770	AOC2	JA	17085685
AT3G25780	AOC3	JA	17085685
AT4G16760	ACX1	JA	17172287
AT2G35690	ACX5	JA	17172287; 15722469
At2g31690	PLA-Iα2	JA	17259290; 19527719
At4g16820	PLA-Iβ2	JA	19527719
At1g06800	PLA-Iγ1	JA	19527719
At2g30550	PLA-Iγ2	JA	19527719
AT1G19640	jasmonic acid carboxyl methyltransferase	JA	11287667;
AT2G06050	12-oxophytodienoate reductase 3	JA	10973494;10899973;
AT2G29980	omega-3 fatty acid desaturase	JA	12239389;8102138;
AT2G43710	acyl-[acyl-carrier-protein] desaturase	JA	11481500;11309146;
AT2G44810	phospholipase A(1) DAD1	JA	11595796;
AT3G11170	fatty acid desaturase 7	JA	8226956;
AT3G15730	phospholipase D alpha 1	JA	11090221;
AT3G45140	lipoxygenase 2	JA	7567995;
AT4G03560	two pore calcium channel protein 1	JA	17253984;
AT4G29010	fatty acid beta-oxidation multifunctional protein AIM1	JA	10521521;
AT5G05580	fatty acid desaturase 8	JA	7846164;
AT5G05730	anthranilate synthase component I-1	JA	19435934;
AT5G42650	allene oxide synthase	JA	12100478;
AT2G46370	JAR1	JAIle	18247047; 17291501
AT3G44300	NIT2	AUX	22965747; 9763705; 12430025; 11525507; 8022831
AT3G44310	NIT1	AUX	9763705; 12430025; 11525507; 8022831
AT3G44320	NIT3	AUX	8022831; 11525507
AT2G22330	CYP79B3	AUX	15772288; 10681464; 16167893
AT1G08980	AMIDASE 1	AUX	12620340
AT5G20960	ALDEHYDE OXIDASE 1	AUX	9489015
AT1G25220	anthranilate synthase beta subunit 1	AUX	15980261;
AT1G70560	L-tryptophan--pyruvate aminotransferase 1	AUX	18394997;18394996;17630275;17630276;
AT2G20610	S-alkyl-thiohydroximate lyase SUR1	AUX	8589625;
AT2G46870	B3 domain-containing transcription factor NGA1	AUX	19435937;
AT3G24280	small acidic protein 2	AUX	19307045;
AT3G51060	Lateral root primordium (LRP) protein-like protein	AUX	20154152;
AT3G61970	B3 domain-containing transcription factor NGA2	AUX	19435937;
AT4G01500	AP2/B3-like transcriptional factor family protein	AUX	19435937;
AT4G13260	protein YUCCA2	AUX	16818609;
AT4G13520	small acidic protein 1	AUX	19307045;
AT4G31500	cytochrome P450 83B1	AUX	9675903;
AT4G32540	flavin-containing monooxygenase YUCCA1	AUX	11209081;16818609;17704214;18000043;
AT4G39950	tryptophan N-monooxygenase 1	AUX	19263076;
AT5G05730	anthranilate synthase component I-1	AUX	15980261;
AT5G11320	Flavin-binding monooxygenase family protein	AUX	16818609;17704214;18000043;
AT5G25620	flavin-containing monooxygenase YUCCA6	AUX	16818609;
AT5G03730	serine/threonine-protein kinase CTR1	AUX	19448626;
AT1G68460	IPT1	CK	18296451; 11479373; 11313355; 15998742
AT3G63110	IPT3	CK	18184738; 15998742; 14726522; 17062755
AT5G19040	IPT5	CK	15998742; 14726522; 17062755
AT3G23630	IPT7	CK	16139212; 15998742; 17062755
AT3G19160	adenylate isopentenyltransferase 8	CK	12529525;
AT4G24650	adenylate isopentenyltransferase 4	CK	17062755;
AT5G18930	S-adenosylmethionine decarboxylase	CK	20386573;
AT3G53450	LOG4	CK	19837870;
AT1G05160	ATKAO1	GA	25146977; 11172076; 11722763
AT2G32440	ATKAO2	GA	25146977; 11172076; 11722763
AT1G02400	gibberellin 2-oxidase 6	GA	12472697;
AT1G15550	gibberellin 3-beta-dioxygenase 1	GA	16815952;
AT1G44090	gibberellin 20-oxidase 5	GA	7604047;
AT1G50960	gibberellin 2-beta-dioxygenase 7	GA	12509528;
AT1G60980	gibberellin 20-oxidase 4	GA	7604047;
AT1G65620	LOB domain-containing protein AS2	GA	19891706;
AT1G78440	gibberellin 2-beta-dioxygenase 1	GA	10200325;
AT1G79460	Ent-kaur-16-ene synthase	GA	0012231829;
AT1G80320; GA3OX4	2-oxoglutarate (2OG) and Fe(II)-dependent oxygenase superfamily protein; gibberellin 3-beta-dioxygenase 4	GA	7756830;
AT1G80340	gibberellin 3-beta-dioxygenase 2	GA	9836749;
AT4G02780	Ent-copalyl diphosphate synthase	GA	14871311; 15155881;
AT4G08150	homeobox protein knotted-1-like 1	GA	19891706;
AT4G21200	gibberellin 2-beta-dioxygenase 8	GA	7604047 ; 7630935;
AT4G21690	gibberellin 3-beta-dioxygenase 3	GA	9847128;
AT4G25420	gibberellin 20 oxidase 1	GA	15923331;
AT5G25900	Ent-kaurene oxidase 1	GA	9952446;												mmmmmmmmmmmmmmmmmmmmmmmmmmmmmmmmmmmmmmmmmmmmmmmmmfn
AT5G51810	gibberellin 20 oxidase 2	GA	7604047;
AT5G57390	AP2-like ethylene-responsive transcription factor AIL5	GA	19648230;

## Sheet: Catabolism
Supplementary file S2. Details of genes involved in hormone biosynthesis, catabolism, transport, receptors and signaling.
Details of hormone catabolism related genes. Pubmed ID reports the published reference for the involvement of gene in corresponding pathway
Gene ID	Gene Name	Associated hormone	Pubmed ID
AT1G07240	UGT71C5	ABA	25713337
AT3G19270	CYP707A4	ABA	15064374
AT4G19230	CYP707A1	ABA	15064374; PMC391058
AT2G29090	abscisic acid 8'-hydroxylase 2	ABA	15044947;
AT5G45340	abscisic acid 8'-hydroxylase 3	ABA	16623881;15044947;
AT2G43820	UDP-glucosyltransferase 74F2	SA	17085977;18248508;11641410;
AT2G43840	UDP-glycosyltransferase 74 F1	SA	18248508;11641410;
AT3G11480	SABATH methyltransferase BSMT1	SA	14617060;
AT2G27690	CYP94C1	JA-ILE	22215670
AT3G48520	CYP94B3	JA-ILE	21576464
AT3G23140	zinc finger (C2H2 type) family protein	AUX	20466845;
AT4G37390	indole-3-acetic acid-amido synthetase GH3.2	AUX	14756757;
AT5G54510	indole-3-acetic acid-amido synthetase GH3.6	AUX	11169197;
AT5G55250	IAA carboxylmethyltransferase 1	AUX	16169896;
AT2G19500	cytokinin oxidase 2	CK	14555694;
AT2G41510	cytokinin dehydrogenase 1	CK	14555694;
AT4G29740	cytokinin dehydrogenase 4	CK	14555694;
AT5G56970	cytokinin dehydrogenase 3	CK	14555694;
AT4G26420	methyltransferase GAMT1	GA	17220201;
AT5G56300	gibberellic acid methyltransferase 2	GA	10375393; 17220201;

## Sheet: Transport
Supplementary file S2. Details of genes involved in hormone biosynthesis, catabolism, transport, receptors and signaling.
Supplementary file S2: Details of genes encoding for hormone transporters. Pubmed ID reports the published reference for the involvement of gene in corresponding pathway
Gene ID	Gene Name	Associated hormone	Pubmed ID
AT1G69850	AIT1	ABA	20133880; 22645333
AT5G52050	AtDTX50	ABA	24851876
AT1G71960	ABCG25	ABA	20133881
AT1G15520	ABCG40	ABA	20133880
AT3G28860	ABCB19	AUX	17557805; 15908594
AT2G47000	ABCB4	AUX	16243904
AT3G43300	ATMIN7	AUX	19230664
AT2G38120	AUX1	AUX	25039492; 21084292
AT1G54990	AXR4	AUX	7704045; 11135112
AT5G57090	EIR1	AUX	15635403; 9679062
AT4G00120	IND	AUX	16845525; 19478783
AT5G01240	LAX1	AUX	26111009; 22773749; 25922946
AT3G53480	PDR9	AUX	16877699
AT1G59870	PEN3	AUX	23836668; 23815470; 20088904
AT2G34650	PID	AUX	20407025
AT1G73590	PIN1	AUX	12324609; 15371311; 15635403; 16601150
AT1G70940	PIN3	AUX	11845211; 15635403
AT2G01420	PIN4	AUX	16055631; 15635403
AT1G77110	PIN6	AUX	24487186; 23922907; 16601150
AT1G23080	PIN7	AUX	21771812; 15635403; 16601150
AT2G31190	RUS2	AUX	20562234
AT5G13930	TT4	AUX	17557805
AT4G05120	FUR1	CK	17253988
AT1G02630	equilibrative nucleotide transporter 8	CK	10.1111/j.1744-7909.2005.00104.x
AT1G31770	ABCG14	CK	24513716; 24778257
AT3G47960	GTR1	JA-Ile	25648767
AT3G47960	GTR1	GA	25648767
AT4G39040	EDS5	SA	11826312

## Sheet: Receptors
Supplementary file S2. Details of genes involved in hormone biosynthesis, catabolism, transport, receptors and signaling.
Supplementary file S2: Details of genes encoding for hormone receptors. Pubmed ID reports the published reference for the involvement of gene in corresponding pathway
Gene ID	Gene Name	Associated hormone	Pubmed ID
AT1G01360	RCAR1	ABA	19874541;
AT1G64990	GTG1	ABA	19135895;
AT2G38310	PYL4	ABA	19874541;
AT2G40330	PYL6	ABA	19874541;
AT4G01026	PYL7; AT4G01030	ABA	19874541;
AT4G17870	PYR1	ABA	19874541;
AT4G27630	GTG2	ABA	19135895;
AT4G27920	PYL10	ABA	19874541;
AT5G05440	PYL5	ABA	19874541;
AT5G13630	GUN5	ABA	17051210;
AT5G46790	PYL1	ABA	19874541;
AT5G53160	RCAR3	ABA	19874541;
AT5G45860	PYL11	ABA	23844015
AT5G45870	PYL12	ABA	23844015; 22935148; 19407142; 24189045
AT1G73000	PYL3	ABA	23695572; 22505425; 22579247; 20729862; 19898420
AT2G26040	PYL2	ABA	25693798; 20729860; 19898420; 23844015; 19874541
AT4G18620	PYL13	ABA	24165892
AT1G12820	AFB3; AT1G12810	AUX	15992545;
AT3G26810	AFB2	AUX	15992545;
AT3G62980	TIR1	AUX	17410169;12782725;10398681;15208392;
AT4G03190	GRH1	AUX	15992545;
AT1G27320	HK3	CK	15166290;16361392;
AT2G01830	WOL	CK	15166290;16361392;11234017;
AT2G17820	HK1	CK	18077346;
AT5G35750	HK2	CK	15166290;16361392;
AT3G05120	GID1A	GA	16709201;
AT3G63010	GID1B	GA	16709201;
AT5G27320	GID1C	GA	16709201;
AT2G39940	COI1	JA	9582125;12244256;
AT5G45110	NPR3	SA	23757021
AT4G19660	NPR4	SA	23757021

## Sheet: Signaling
Supplementary file S2. Details of genes involved in hormone biosynthesis, catabolism, transport, receptors and signaling.
Supplementary file S2: Details of hormone signaling related genes. Pubmed ID reports the published reference for the involvement of gene in corresponding pathway
Gene ID	Gene Name	Associated hormone	Pubmed ID
AT2G40180	PP2C5	ABA	20488890;
AT3G11410	PP2CA	ABA	16339800;
AT5G51760	AHG1	ABA	17461784; 23007729
AT1G72770	HAB1	ABA	14731256;
AT1G17550	HAB2	ABA	24165892; 23370718
AT5G59220	HAI1	ABA	22007837; 19579056; 19955427; 18552355
AT1G07430	HAI2	ABA	23378449; 22404835; 21596690; 22829320
AT2G29380	HAI3	ABA	22829320
AT5G08590	SNRK2.1	ABA	25693798; 8393717; 15292193; 21220313
AT1G60940	SNRK2.10	ABA	23572148; 17103012; 22967043; 22738204
AT3G50500	SNRK2.2	ABA	26024299; 24738645; 17307925; 26175513; 19880399
AT5G66880	SNRK2.3	ABA	10634783; 26024299; 17307925; 19880399; 19541597
AT5G63650	SNRK2.5	ABA	15292193; 21220313
AT4G40010	SNRK2.7	ABA	20375108; 15292193; 21220313
AT2G23030	SNRK2.9	ABA	21220313; 22516825
AT1G78290	SRK2C	ABA	20375108; 21220313
AT1G49720	ABF1	ABA	10636868; 24738645; 23742014
AT1G45249	ABF2/AREB1	ABA	27373216; 10636868; 19947981
AT4G34000	ABF3	ABA	27373216; 10636868; 19947981; 23742014
AT3G19290	ABF4/AREB2	ABA	11884679; 27373216; 10636868; 19947981
AT2G13540	ABH1	ABA	11525733;
AT4G26080	ABI1	ABA	7910981;9165752;
AT5G57050	ABI2	ABA	9165752;
AT3G24650	ABI3	ABA	16632590;1359917;15998807;
AT2G40220	ABI4	ABA	9634591;11115891;
AT2G36270	ABI5	ABA	10760627;
AT5G13680	ABO1	ABA	16943431;
AT1G66600	ABO3	ABA	20487379;
AT1G51965	ABO5	ABA	20561255;
AT1G16060	ADAP	ABA	19390821;
AT1G69260	AFP1	ABA	12569131;
AT1G13740	AFP2	ABA	12569131;
AT3G29575	AFP3	ABA	12569131;
AT3G56850	AREB3	ABA	15642716; 11005831
AT2G40340	DREB2C	ABA	20395451;
AT1G19180	JAZ1	JA	19575013;
AT3G17860	JAZ3	JA	17637675;
AT1G48500	JAZ4	JA	24424094; 19151223; 23933884; 19309455
AT1G17380	JAZ5	JA	22693280; 19151223; 17637677
AT1G72450	JAZ6	JA	20927106; 19151223; 17637677; 19309455
AT1G70700	JAZ9	JA	26258305; 21205029; 26198069
AT5G13220	JAZ10	JA	25236170; 22371506; 25103816; 20525008
AT3G43440	JAZ11	JA	23933884; 19151223; 19309455; 21447791
AT5G20900	JAZ12	JA	23632853; 19151223; 26320228
AT1G74950	TIFY10B	JA	22173100; 25311705; 20525008; 25817565; 19151223
AT1G32640	MYC2	JA	12509522;
AT3G23240	ERF1	JA	12509529;
AT5G11270	OCP3	JA	15923348;
AT4G01370	MPK4	JA	11163186;
AT5G40440	MKK3	JA	17369371;17933903;
AT2G43790	MPK6	JA	19484493;
AT3G51260	PAD1	JA	8090752;
AT2G44050	COS1	JA	15075400;
AT4G02570	CUL1	JA	17158585;12839993;
AT5G05170	CEV1	JA	11340179;12119374;
AT3G56400	WRKY70	JA	14742872;
AT1G04100	IAA10	IAA	21734647; 17722694; 12036262; 25566309
AT1G04240	IAA3	IAA	9895319;
AT1G04250	AXR3	IAA	8811856;
AT1G04550	IAA12	IAA	12101120;
AT1G05180	AXR1	IAA	1983791;11884684;7704045;
AT1G15050	IAA34	IAA	12036262; 25566309; 21734647
AT1G15580	IAA5	IAA	2102379; 25763694; 26236497
AT1G19220	ARF11	IAA	15659631;
AT1G19850	ARF5	IAA	9482737;
AT1G30330	ARF6	IAA	17021043;
AT1G31340	RUB1	IAA	15319484;
AT1G51950	IAA18	IAA	19363152; 18505759
AT1G52830	IAA6	IAA	8624510; 7658471; 14729917
AT1G59500	GH3.4	IAA	15659623
AT1G59750	ARF1	IAA	16176952;
AT1G64520	RPN12a	IAA	19812900;
AT1G77850	ARF17	IAA	16006581;
AT1G80390	IAA15	IAA	23472140; 12036262; 21734647
AT2G01200	IAA32	IAA	12036262; 21734647
AT2G02560	CAND1	IAA	15208392;
AT2G14960	GH3.1	IAA	15659623
AT2G22670	IAA8	IAA	26236497; 22912871; 22466420
AT2G23170	GH3.3	IAA	22730403; 15659623; 21094157
AT2G28350	ARF10	IAA	16006581;
AT2G32410	AXL	IAA	17655650;
AT2G33310	IAA13	IAA	18596113; 14729917; 12036262
AT2G33860	ARF3	IAA	7789281;
AT2G35635	RUB2	IAA	15319484;
AT2G46990	IAA20	IAA	16489122; 18298415; 12036262
AT2G47750	GH3.9	IAA	17216483; 21766784
AT3G04730	IAA16	IAA	22580954; 12036262; 9342315
AT3G15540	IAA19	IAA	14729917;
AT3G17600	IAA31	IAA	21734647; 18298415
AT3G23030	IAA2	IAA	25763694; 8278386; 7658471
AT3G23050	AXR2	IAA	2148800;
AT3G50060	MYB77	IAA	17675404;
AT3G62100	IAA30	IAA	18298415; 21734647
AT4G02570	CUL1	IAA	17158585;12839993;
AT4G11260	SGT1B	IAA	12782725;15208392;
AT4G14550	IAA14	IAA	11862947;
AT4G14560	IAA1	IAA	15546359;
AT4G28640	IAA11	IAA	12036262; 19548978; 21734647
AT4G30080	ARF16	IAA	16006581;
AT4G32280	IAA29	IAA	19329488;
AT4G38630	RPN10	IAA	12671091;
AT5G18010	SAUR19;AT5G18010	IAA	19329488;
AT5G18560	PUCHI	IAA	17630277;
AT5G19180	ECR1	IAA	17449645;11884684;
AT5G20730	ARF7	IAA	15659631;
AT5G25890	IAA28	IAA	11251090;
AT5G37020	ARF8	IAA	15469491;17021043;
AT5G43700	AUX2-11	IAA	8278386; 7658471; 9342315; 21421811
AT5G49980	AFB5	IAA	16920877;
AT5G60450	ARF4	IAA	16199616;
AT5G62000	ARF2	IAA	16339187;
AT5G65670	IAA9	IAA	11115889; 7658471; 9342315
AT2G47430	CKI1	CK	12426401;8875940;
AT3G21510	AHP1	CK	21912672; 23443557; 20363773; 24163315
AT3G29350	AHP2	CK	11828030;
AT5G39340	AHP3	CK	25299686; 23487796; 23124324
AT3G16360	AHP4	CK	18413999; 11193423; 17122069
AT1G03430	AHP5	CK	11828030; 23487796; 18625081
AT1G80100	HP6	CK	24336201; 23457561; 16400151; 21224426
AT1G74890	ARR15	CK	12941880;
AT1G59940	ARR3	CK	14973166;
AT2G41310	ARR3	CK	14973166;
AT1G10470	ARR4	CK	14973166;
AT5G62920	ARR6	CK	14973166;
AT1G19050	ARR7	CK	17938953; 17061125; 20577215; 16372013; 9482949
AT3G57040	ARR9	CK	14973166;
AT3G16857	RR1	CK	11691951;
AT4G31920	RR10	CK	17132632;
AT2G25180	RR12	CK	17132632;
AT2G27070	RR13	CK	11574878;12068096
AT2G01760	RR14	CK	11574878; 16965536; 12068096; 25118255
AT2G40670	RR16	CK	12354925; 11574878; 16965536; 12068096
AT3G56380	RR17	CK	11574878, 12068096
AT5G58080	RR18	CK	22775331; 22293116; 24948556; 11574878; 12068096
AT1G49190	RR19	CK	15173562; 11574878; 12068096
AT4G16110	RR2	CK	22751310; 22050482; 23620480
AT3G62670	RR20	CK	23720308; 11574878; 12068096
AT5G07210	RR21	CK	11574878; 12068096
AT3G48100	RR5	CK	14973166;
AT3G11540	SPY	CK	15608330;
AT2G28305	LOG1	CK	19837870;
AT2G35990	LOG2	CK	19837870;
AT2G37210	LOG3	CK	19837870;
AT4G35190	LOG5	CK	19837870;
AT5G03270	LOG6	CK	19837870;
AT5G06300	LOG7	CK	19837870;
AT5G11950	LOG8	CK	19837870;
AT5G26140	LOG9	CK	19837870;
AT4G34160	CYCD3;1	CK	10712535; 21459976
AT3G50070	CYCD3;3	CK	17726100;
AT4G24210	SLY1	GA	9611170;
AT5G48170	SLY2	GA	15161962;15308775;
AT1G14920	GAI	GA	0012271067;
AT1G66350	RGL1	GA	12183174;
AT3G03450	RGL2	GA	11118137;
AT5G17490	RGL3	GA	11118137;
AT2G01570	RGA1	GA	9215910;
AT2G04240	XERICO	GA	17933900;
AT2G20180	PIL5	GA	19556968;
AT3G11540	SPY	GA	15608330;
AT2G44910	HB4	GA	19392702;
AT2G46830	CCA1	GA	19542296;
AT3G01530	MYB57	GA	19325888;
AT3G12490	CYSB	GA	19690865;
AT3G27810	MYB21	GA	19325888;
AT5G40350	MYB24	GA	19325888;
AT3G61850	DAG1	GA	19874540;
AT5G01550	LECRKA4.2	GA	18987212;
AT5G16260	ELF9	GA	19376936;
AT5G17690	TFL2	GA	19228333;
AT1G22770	GI	GA	23656866; 21111047; 16006578
AT3G48090	EDS1	SA	10077677;8953768;9707643;
AT3G52430	PAD4	SA	10557364;9136026;8725243;9634589;
AT1G64280	NPR1	SA	9019406;8725243;12244227;11607555;909085;
AT4G26120	NPR2	SA	17722694
AT5G06960	OBF5	SA	11532169;14576289;
AT5G65210	TGA1	SA	17369431;
AT5G06950	TGA2	SA	11532169;14576289;
AT1G22070	TGA3	SA	17369431;
AT5G10030	TGA4	SA	17369431;
AT3G12250	TGA6	SA	14576289;
AT1G08320	TGA; AT1G08320	SA	20561252
AT1G77920	TGA; AT1G77920	SA	17369431; 19218396
AT5G06839	TGA; AT5G06839	SA	20805327
AT2G14580	PRB1	SA	12529537; 11725949; 18400103
AT2G14610	PR1	SA	26780421; 15293050; 23404561
AT1G07745	RAD51D	SA	17360504;
AT4G18470	SNI1	SA	10458608;
AT4G31800	WRKY18	SA	17096590;
AT4G23810	WRKY53	SA	17096590;
AT2G40750	WRKY54	SA	17096590;
AT3G01080	WRKY58	SA	17096590;
AT3G56400	WRKY70	SA	14742872;
