# Supplementary material for: Global profiling of phytohormone dynamics during combined drought and pathogen stress in Arabidopsis thaliana reveals ABA and JA as major regulators
Source: Sci Rep. 2017 Jun 21;7:4017. doi: 10.1038/s41598-017-03907-2 (PMC5479852; doi:10.1038/s41598-017-03907-2)
Supplement: Supplementary file 4 — Supplementary File S3 [file 41598_2017_3907_MOESM4_ESM.xls]

## Sheet: Drought
Supplementary File S3: Details of fold change in hormone levels under drought stress or Pseudomonas treatment over control from literature and comparison with the present data.
details of fold change in hormone levels under drought stress treatment over control and comparison with the present data (8 hpt). R denotes the correlation coefficient between public and present data
Hormone	DROUGHT	PRESENT D	R	References
ABA	1.47694	1.584	0.956393	Jasmonoyl isoleucine accumulation is needed for abscisic acid build-up in roots of Arabidopsis under water stress conditions	Plant Cell Environ. 2015 Oct;38(10):2157-70. doi: 10.1111/pce.12536. Epub 2015 Apr 23.
SA	1.3948	1.36746		Endogenous Salicylic Acid Levels and Signaling Positively Regulate Arabidopsis Response to Polyethylene Glycol-Simulated Drought Stress	He, Q., Zhao, S., Ma, Q. et al. J Plant Growth Regul (2014) 33: 871. doi:10.1007/s00344-014-9438-9
JA	2.09091	2.34167		Common and divergent physiological, hormonal and metabolic responses of Arabidopsis thaliana and Thellungiella halophila to water and salt stress	J Plant Physiol. 2010, 167(16):1342-50. doi: 10.1016/j.jplph.2010.05.012. Epub 2010 Jul 13
tZ	1.65379	1.52566		Analysis of cytokinin mutants and regulation of cytokinin metabolic genes reveals important regulatory roles of cytokinins in drought, salt and abscisic acid responses, and abscisic acid biosynthesis	Plant Cell. 2011 Jun;23(6):2169-83. doi: 10.1105/tpc.111.087395. Epub 2011 Jun 30.

## Sheet: PstDC3000
Supplementary File S3: Details of fold change in hormone levels under drought stress or Pseudomonas treatment over control from literature and comparison with the present data
details of fold change in hormone levels under Pseudomonas syrinage infection over control and comparison with the present data (8 hpt). R denotes the correlation coefficient between public and present data
Hormone	PST	PRESENT P	R	Reference
ABA	2.25	2.71925	-0.374873	Abscisic Acid Has a Key Role in Modulating Diverse Plant-Pathogen Interactions	Plant Physiol. 2009 Aug;150(4):1750-61. doi: 10.1104/pp.109.137943. Epub 2009 Jul 1.
SA	5.78511	1.17144		Abscisic Acid Has a Key Role in Modulating Diverse Plant-Pathogen Interactions	Plant Physiol. 2009 Aug;150(4):1750-61. doi: 10.1104/pp.109.137943. Epub 2009 Jul 1.
JA	1.25219	2.38035		Abscisic Acid Has a Key Role in Modulating Diverse Plant-Pathogen Interactions	Plant Physiol. 2009 Aug;150(4):1750-61. doi: 10.1104/pp.109.137943. Epub 2009 Jul 1.
IAA	0.933155	1.1603		Simultaneous analysis of phytohormones, phytotoxins, and volatile organic compounds in plants	PNAS, 2003, 100:10552–10557. doi: 10.1073/pnas.1633615100
