# Supplementary material for: Global profiling of phytohormone dynamics during combined drought and pathogen stress in Arabidopsis thaliana reveals ABA and JA as major regulators
Source: Sci Rep. 2017 Jun 21;7:4017. doi: 10.1038/s41598-017-03907-2 (PMC5479852; doi:10.1038/s41598-017-03907-2)
Supplement: Supplementary file 5 — Supplementary file S4 [file 41598_2017_3907_MOESM5_ESM.xls]

## Sheet: Raw Data Fig 3
Supplementary file S4. Independent experiment wise raw data for qRT-PCR results presented in figure 3.
GENE	DH1	DH2	DH3	DH4	AVG	STDEV	SEM
AtEDS16	5.95915	1.8421	2.16116	2.66408	3.15662	1.89874	0.949372
AtPAL4		3.40549	4.73205	3.50945	3.88233	0.737715	0.42592
AtABA3	2.19266	1.45903	2.67104	3.47802	2.45019	0.847334	0.423667
AtNCED3	3.21741	3.32235	5.77506	7.45979	4.94365	2.05189	1.02594
AtOPR3	3.28353	4.27735	8.37387	5.23657	5.29283	2.20337	1.10168
AtAOS	2.14568	1.02967	2.38378	1.10969	1.66721	0.697545	0.348772
AtPAL1	1.19448	1.72616	0.637822	1.49543	1.26347	0.47049	0.235245
AtPAL2	1.2431	1.17412	0.860253	0.855552	1.03326	0.204439	0.102219
GENE	H1	H2	H3	AVG	STDEV	SEM
AtEDS16	3.48022	0.840376	5.17743	3.16601	2.18553	1.26182
AtPAL4	1.112	1.12114	2.18786	1.47367	0.618527	0.357107
AtABA3	1.362	1.81737	1.24919	1.47619	0.300809	0.173672
AtNCED3	3.59704	3.87695	7.47823	4.98407	2.16453	1.24969
AtOPR3	0.20443	16.0136	4.00978	6.74262	8.25131	4.7639
AtAOS	0.824836	0.770033	0.874925	0.823265	0.0524633	0.0302897
AtPAL1	2.27923	1.76928	1.58179	1.87677	0.360932	0.208384
AtPAL2	0.705437	2.29479	0.270481	1.09024	1.06561	0.615228
GENE	D1	D2	D3	AVG	STDEV	SEM
AtEDS16	0.598406	1.80985	1.00993	1.40989	0.61601	0.355654
AtPAL4	1.32724	2.35116	0.566196	1.41486	0.895702	0.517134
AtABA3	2.5999	1.90424	1.52743	1.71584	0.544075	0.314122
AtNCED3	7.60137	1.61171	0.972121	3.39507	3.65678	2.11124
AtOPR3	0.407321	0.736154	3.06781	1.40376	1.45046	0.837421
AtAOS	1.0611	0.928223	1.91916	1.30283	0.53788	0.310545
AtPAL1	6.54584	4.62379	3.11581	3.8698	1.71918	0.992569
AtPAL2	1.10702	0.811814	1.00803	0.90992	0.150246	0.0867444
